# Supplementary material for: Functional multispectral optoacoustic tomography imaging of hepatic steatosis development in mice
Source: EMBO Mol Med. 2021 Aug 19;13(9):e13490. doi: 10.15252/emmm.202013490 (PMC8422073; doi:10.15252/emmm.202013490)
Supplement: Supplementary file 4 — Movie EV1 [file EMMM-13-e13490-s001.zip]

Archive with 8 entries (5 files):
- Movie EV1/
- Movie EV1/Movie EV1.docx
- __MACOSX/
- __MACOSX/Movie EV1/
- __MACOSX/Movie EV1/._Movie EV1.docx
- Movie EV1/Movie EV1.avi
- __MACOSX/Movie EV1/._Movie EV1.avi
- __MACOSX/._Movie EV1
